# Supplementary material for: Rhein Suppresses Colorectal Cancer Cell Growth by Inhibiting the mTOR Pathway In Vitro and In Vivo
Source: Cancers (Basel). 2021 Apr 30;13(9):2176. doi: 10.3390/cancers13092176 (PMC8125196; doi:10.3390/cancers13092176)
Supplement: Supplementary file 1 [file cancers-13-02176-s001.zip]

Archive with 2 entries (2 files):
- Figure S1.pdf
- Figure S2   Original, uncropped blots.pdf
